# Supplementary material for: Genome-Wide Association Studies Prioritize Genes Controlling Seed Size and Reproductive Period Length in Soybean
Source: Plants (Basel). 2024 Feb 23;13(5):615. doi: 10.3390/plants13050615 (PMC10933924; doi:10.3390/plants13050615)
Supplement: Supplementary file 1 [file plants-13-00615-s001.zip]

Archive with 2 entries (2 files):
- Supplimentary_Figures_R1.pdf
- Supplimentary_Tables_R1.xlsx
